# Supplementary material for: Mental Toughness Development via Military-Style Training in the NCAA: A Three-Phase, Mixed-Method Study of the Perspectives of Strength and Conditioning Coaches
Source: Sports (Basel). 2022 Jun 9;10(6):92. doi: 10.3390/sports10060092 (PMC9230102; doi:10.3390/sports10060092)
Supplement: Supplementary file 1 [file sports-10-00092-s001.zip]

Archive with 1 entries (1 files):
- sports-1708355-supplementary.pdf
